# Supplementary material for: Taeniasis impacts human gut microbiome composition and function
Source: ISME J. 2024 Oct 23;18(1):wrae213. doi: 10.1093/ismejo/wrae213 (PMC11536184; doi:10.1093/ismejo/wrae213)
Supplement: Supplementary_tables_1-4_wrae213 [file supplementary_tables_1-4_wrae213.xlsx]

## Sheet: Table S1
Table S1. The metadata of the cohort in this study.
	Healthy controls	Infected patients	P value
Sex
Female	30 (28%)	25 (28.7%)	0.248
Male	49 (62%)	62 (71.3%)
Age
Mean (SD)	40.2 (12.7)	43.8 (13.0)	0.0745
Median [Min,Max]	39.0 [16.0, 71.0]	42.0 [14.0, 76.0]
BMI
Mean (SD)	22.8 (3.23)	22.9 (3.31)	0.788
Median [Min,Max]	22.9 [17.2, 31.2]	23.4 [16.6, 30.4]
The values were compared by Mann-Whitney U test (Age and BMI) or Fisher’s exact test (Sex).

## Sheet: Table S2
Table S2. Spearman correlation coefficient between the abundance of each microbe at baseline and paired Bray‒Curtis distance within individuals.
Species	R	P value
s__GGB9634_SGB15093	-0.667509	0.00036589
s__GGB4584_SGB6338	-0.581257	0.00289353
s__Intestinibacter_bartlettii	0.577534	0.0031241
s__Lacrimispora_celerecrescens	-0.57176	0.0035124
s__GGB9237_SGB14179	-0.557288	0.00466859
s__GGB9627_SGB15081	-0.553709	0.0049993
s__Candidatus_Avimicrobium_caecorum	0.551862	0.00517754
s__GGB9633_SGB15091	-0.548638	0.00550145
s__Ruminococcaceae_bacterium	-0.540617	0.00638165
s__Ruminococcaceae_unclassified_SGB15257	-0.528958	0.00786863
s__Clostridia_unclassified_SGB4121	0.508215	0.0112249
s__Lachnospiraceae_bacterium_NSJ_46	-0.500875	0.0126642
s__Roseburia_inulinivorans	0.502609	0.0133123
s__Dorea_longicatena	-0.496522	0.0146175
s__GGB9602_SGB15031	-0.481559	0.0171901
s__GGB9561_SGB14972	-0.458258	0.0243193
s__Intestinimonas_gabonensis	-0.456836	0.0248215
s__GGB9522_SGB14921	-0.451747	0.0266881
s__Lachnospiraceae_unclassified_SGB71704	-0.445855	0.0289877
s__Mediterraneibacter_butyricigenes	-0.444701	0.0294564
s__GGB2977_SGB3959	-0.444659	0.0294737
s__Mediterraneibacter_sp_gm002	-0.444263	0.0296358
s__Ruminococcaceae_unclassified_SGB15234	-0.440724	0.0311176
s__GGB9631_SGB15085	-0.440599	0.0311708
s__Bacilli_unclassified_SGB6478	-0.436891	0.0327883
s__Anaerosacchariphilus_sp_NSJ_68	-0.43683	0.0328154
s__GGB9705_SGB15225	-0.436302	0.0330511
s__Alistipes_ihumii	-0.434371	0.0339251
s__GGB9787_SGB15410	-0.430942	0.0355222
s__Clostridium_sp_AM49_4BH	-0.427923	0.0369766
s__Clostridiaceae_unclassified_SGB4769	-0.427443	0.0372122
s__Ruminococcaceae_unclassified_SGB15260	-0.425153	0.0383529
s__Clostridium_scindens	0.424361	0.0387535
s__Lactobacillus_mucosae	0.422821	0.0395423
s__GGB4585_SGB6340	-0.419872	0.0410875
s__Lachnospira_eligens	-0.421739	0.041225
s__GGB3571_SGB4778	-0.417099	0.0425841
s__Collinsella_aerofaciens	-0.41913	0.0425964
s__Dorea_sp_AF36_15AT	-0.414032	0.0442886
s__GGB9707_SGB15229	-0.412393	0.0452213
s__Gemmiger_SGB15295	-0.410965	0.0460461
s__GGB9709_SGB15238	-0.410394	0.0463791
s__GGB9691_SGB15198	-0.410187	0.0465005
s__GGB35068_SGB47850	-0.409725	0.0467717
s__GGB9758_SGB15368	-0.407289	0.0482241
s__Ruminococcus_sp_NSJ_71	-0.40496	0.0496448
Note: only P values less than 0.05 are shown.

## Sheet: Table S3
Table S3. The pathways with significantly differential abundance between HC and TA in MaAsLin2 analysis. Only results for the taxa with a prevalence > 0.1 and q-value < 0.25 after FDR correction are shown.
Feature	Reference group	Coefficient value	Stderr	N of samples	N of non-zero	P value	q value
PWY.622..starch.biosynthesis	HC	-2.81949	0.431168	166	93	7.80904e-10	1.415e-06
FASYN.INITIAL.PWY..superpathway.of.fatty.acid.biosynthesis.initiation..E..coli.	HC	-1.79347	0.343479	166	57	5.41529e-07	0.000195649
PWY.5677..succinate.fermentation.to.butanoate	HC	-1.61645	0.304322	166	85	3.56338e-07	0.000195649
PWY.5994..palmitate.biosynthesis..type.I.fatty.acid.synthase.	HC	-1.92792	0.369017	166	49	5.34171e-07	0.000195649
PWY.7399..methylphosphonate.degradation.II	HC	-1.74991	0.337652	166	68	6.47843e-07	0.000195649
PWY.8187..L.arginine.degradation.XIII..reductive.Stickland.reaction.	HC	-0.835052	0.160995	166	166	6.35308e-07	0.000195649
P124.PWY..Bifidobacterium.shunt	HC	-2.08839	0.447212	166	150	6.32061e-06	0.00163614
PWY.7209..superpathway.of.pyrimidine.ribonucleosides.degradation	HC	-1.75004	0.38758	166	132	1.2162e-05	0.00275468
COBALSYN.PWY..superpathway.of.adenosylcobalamin.salvage.from.cobinamide.I	HC	-0.388152	0.0936766	166	166	5.51129e-05	0.00859819
PWY.6920..6.gingerol.analog.biosynthesis..engineered.	HC	-1.2876	0.310533	166	52	5.44899e-05	0.00859819
PWY.7198..pyrimidine.deoxyribonucleotides.de.novo.biosynthesis.IV	HC	-1.0312	0.249368	166	165	5.69417e-05	0.00859819
PWY66.391..fatty.acid..beta..oxidation.VI..mammalian.peroxisome.	HC	-1.50194	0.359418	166	129	4.79404e-05	0.00859819
CRNFORCAT.PWY..creatinine.degradation.I	HC	1.79487	0.444555	166	79	8.33866e-05	0.0105886
DAPLYSINESYN.PWY..L.lysine.biosynthesis.I	HC	-0.915529	0.227486	166	165	8.76537e-05	0.0105886
PWY.7196..superpathway.of.pyrimidine.ribonucleosides.salvage	HC	-1.52149	0.377794	166	86	8.67241e-05	0.0105886
PWY.7234..inosine.5..phosphate.biosynthesis.III	HC	-0.823461	0.206374	166	166	0.000100056	0.0113313
PENTOSE.P.PWY..pentose.phosphate.pathway	HC	-0.624297	0.158016	166	166	0.000116269	0.0115574
PWY.6902..chitin.degradation.II..Vibrio.	HC	-0.782801	0.197244	166	166	0.000108617	0.0115574
PWY.7117..C4.photosynthetic.carbon.assimilation.cycle..PEPCK.type	HC	-0.951976	0.241621	166	166	0.000121187	0.0115574
PWY.241..C4.photosynthetic.carbon.assimilation.cycle..NADP.ME.type	HC	-0.954128	0.246432	166	166	0.000156773	0.0142036
POLYAMINSYN3.PWY..superpathway.of.polyamine.biosynthesis.II	HC	0.930918	0.241726	166	162	0.000169369	0.0146141
PWY.6527..stachyose.degradation	HC	0.250913	0.0671314	166	166	0.000257653	0.0212213
PWY.4041...gamma..glutamyl.cycle	HC	-0.511386	0.13885	166	166	0.000314278	0.023728
PWY.6901..superpathway.of.glucose.and.xylose.degradation	HC	-0.475374	0.128748	166	166	0.000303913	0.023728
PWY.8004..Entner.Doudoroff.pathway.I	HC	-0.562462	0.153697	166	166	0.000342052	0.0247919
PWY.6572..chondroitin.sulfate.degradation.I..bacterial.	HC	-1.22206	0.349968	166	85	0.000619132	0.0431487
P164.PWY..purine.nucleobases.degradation.I..anaerobic.	HC	0.555149	0.161073	166	166	0.00072436	0.048206
PYRIDNUCSYN.PWY..NAD.de.novo.biosynthesis.I..from.aspartate.	HC	0.22128	0.0643549	166	166	0.000744905	0.048206
PWY.8131..5..deoxyadenosine.degradation.II	HC	-0.683047	0.203109	166	165	0.000963595	0.060208
POLYAMSYN.PWY..superpathway.of.polyamine.biosynthesis.I	HC	0.606095	0.181485	166	166	0.00104244	0.0629636
PWY.7013...S..propane.1.2.diol.degradation	HC	-0.904523	0.273609	166	164	0.00116729	0.0673671
PWY.7328..superpathway.of.UDP.glucose.derived.O.antigen.building.blocks.biosynthesis	HC	0.349262	0.105831	166	166	0.00118971	0.0673671
PWY.6435..4.hydroxybenzoate.biosynthesis.III..plants.	HC	-1.293	0.393697	166	66	0.00125459	0.0688882
PWY.5913..partial.TCA.cycle..obligate.autotrophs.	HC	-0.827872	0.25475	166	166	0.00140644	0.0749547
ARG.POLYAMINE.SYN..superpathway.of.arginine.and.polyamine.biosynthesis	HC	0.51538	0.16452	166	166	0.00205867	0.10658
PWY.5367..petroselinate.biosynthesis	HC	1.03245	0.342132	166	159	0.00296162	0.141223
PWY.6518..bile.acids.epimerization	HC	-0.992152	0.327985	166	50	0.00289494	0.141223
PPGPPMET.PWY..ppGpp.metabolism	HC	0.572372	0.193974	166	165	0.00364328	0.153995
PWY.5121..superpathway.of.geranylgeranyl.diphosphate.biosynthesis.II..via.MEP.	HC	-0.486313	0.164482	166	166	0.00357816	0.153995
PWY.7723..bacterial.bioluminescence	HC	-0.758011	0.256957	166	32	0.00365239	0.153995
RHAMCAT.PWY..L.rhamnose.degradation.I	HC	0.24593	0.0833726	166	166	0.00365441	0.153995
PWY.7237..myo...chiro..and.scyllo.inositol.degradation	HC	0.262608	0.0897625	166	166	0.00393506	0.162053
PANTO.PWY..phosphopantothenate.biosynthesis.I	HC	0.218095	0.075125	166	166	0.00421346	0.165974
PWY.6160..3.dehydroquinate.biosynthesis.II..archaea.	HC	0.643382	0.222754	166	24	0.00440633	0.166339
PWY.6165..chorismate.biosynthesis.II..archaea.	HC	0.639753	0.221414	166	24	0.00439185	0.166339
PWY.6628..superpathway.of.L.phenylalanine.biosynthesis	HC	-0.210633	0.0731886	166	166	0.00454619	0.168116
PWY.7761..NAD.salvage.pathway.II..PNC.IV.cycle.	HC	0.367803	0.128311	166	166	0.00470565	0.170533
PWY.7664..oleate.biosynthesis.IV..anaerobic.	HC	-0.651552	0.228267	166	166	0.00488021	0.173391
FASYN.ELONG.PWY..fatty.acid.elongation....saturated	HC	-0.635304	0.224711	166	166	0.00529185	0.178541
PWY.7356..thiamine.diphosphate.salvage.IV..yeast.	HC	-0.426114	0.150817	166	166	0.00532077	0.178541
PWY0.862...5Z..dodecenoate.biosynthesis.I	HC	-0.65696	0.232433	166	166	0.00530373	0.178541
PWY.7340..9.cis..11.trans.octadecadienoyl.CoA.degradation..isomerase.dependent..yeast.	HC	-1.06932	0.382701	166	113	0.00583602	0.19227
PANTOSYN.PWY..superpathway.of.coenzyme.A.biosynthesis.I..bacteria.	HC	0.197846	0.0720046	166	166	0.00668641	0.197296
PWY.5209..methyl.coenzyme.M.oxidation.to.CO2	HC	0.623248	0.225599	166	19	0.00640112	0.197296
PWY.621..sucrose.degradation.III..sucrose.invertase.	HC	0.361635	0.130528	166	166	0.00625476	0.197296
PWY.6282..palmitoleate.biosynthesis.I..from..5Z..dodec.5.enoate.	HC	-0.611136	0.222367	166	166	0.00667414	0.197296
PWY.6167..flavin.biosynthesis.II..archaea.	HC	0.493186	0.181159	166	19	0.00719547	0.203683
METHANOGENESIS.PWY..methanogenesis.from.H2.and.CO2	HC	0.60744	0.225482	166	20	0.00780937	0.214403
RIBOSYN2.PWY..flavin.biosynthesis.I..bacteria.and.plants.	HC	0.209673	0.0780386	166	166	0.0079717	0.215593
PWY.6807..xyloglucan.degradation.II..exoglucanase.	HC	-0.98115	0.370159	166	49	0.00883668	0.232059
GLUDEG.I.PWY..GABA.shunt	HC	-0.616888	0.236934	166	166	0.0100867	0.240941
PWY.6349..CDP.archaeol.biosynthesis	HC	0.656552	0.250494	166	21	0.00960634	0.240941
PWY.8112..factor.420.biosynthesis.I..archaea.	HC	0.603853	0.231735	166	18	0.0100257	0.240941
PWY0.162..superpathway.of.pyrimidine.ribonucleotides.de.novo.biosynthesis	HC	-0.291307	0.111914	166	166	0.0101057	0.240941

## Sheet: Table S4
Table S4. Spearman correlation between each pathway and Bifidobacterium. P values were adjusted using the 'BH' method and only pathways with p.adj < 0.05 are shown.
Pathway	Correlation coefficient	P value	Prevelance	Adjusted P value
PWY-622: starch biosynthesis	0.880147	6.04558e-55	0.560241	2.52101e-52
PWY-7196: superpathway of pyrimidine ribonucleosides salvage	0.766237	2.54275e-33	0.518072	5.30164e-31
PWY-7209: superpathway of pyrimidine ribonucleosides degradation	0.74729	6.41583e-31	0.795181	8.918e-29
PWY-6435: 4-hydroxybenzoate biosynthesis III (plants)	0.70038	8.49953e-26	0.39759	8.86076e-24
P124-PWY: Bifidobacterium shunt	0.694368	3.26925e-25	0.903614	2.72656e-23
FASYN-INITIAL-PWY: superpathway of fatty acid biosynthesis initiation (E. coli)	0.659275	4.59093e-22	0.343373	3.1907e-20
PWY-6920: 6-gingerol analog biosynthesis (engineered)	0.606559	4.67982e-18	0.313253	2.78783e-16
DAPLYSINESYN-PWY: L-lysine biosynthesis I	0.59646	2.26619e-17	0.993976	1.18125e-15
PWY-7198: pyrimidine deoxyribonucleotides de novo biosynthesis IV	0.573955	6.2885e-16	0.993976	2.91367e-14
PWY-5994: palmitate biosynthesis (type I fatty acid synthase)	0.565292	2.11447e-15	0.295181	8.81734e-14
PWY-241: C4 photosynthetic carbon assimilation cycle, NADP-ME type	0.564023	2.51819e-15	1	9.54624e-14
PWY-7117: C4 photosynthetic carbon assimilation cycle, PEPCK type	0.540383	5.71592e-14	1	1.98628e-12
PWY-5913: partial TCA cycle (obligate autotrophs)	0.497052	9.64107e-12	1	3.09256e-10
PWY-8004: Entner-Doudoroff pathway I	0.474131	1.09969e-10	1	3.2755e-09
PWY-7234: inosine-5'-phosphate biosynthesis III	0.47296	1.23941e-10	1	3.44555e-09
PWY-6902: chitin degradation II (Vibrio)	0.459695	4.65568e-10	1	1.21339e-08
PWY-6549: L-glutamine biosynthesis III	0.452912	8.96465e-10	1	2.19898e-08
PWY-6901: superpathway of glucose and xylose degradation	0.419188	1.89727e-08	1	4.39535e-07
PWY-4041: &gamma;-glutamyl cycle	0.418387	2.03181e-08	1	4.45928e-07
PWY-7356: thiamine diphosphate salvage IV (yeast)	0.411331	3.68692e-08	1	7.68723e-07
PWY-7115: C4 photosynthetic carbon assimilation cycle, NAD-ME type	0.390253	2.01811e-07	0.993976	4.0074e-06
COBALSYN-PWY: superpathway of adenosylcobalamin salvage from cobinamide I	0.382207	3.74564e-07	1	7.09968e-06
ANAEROFRUCAT-PWY: homolactic fermentation	0.37577	6.07098e-07	1	1.10069e-05
PANTO-PWY: phosphopantothenate biosynthesis I	-0.372682	7.62606e-07	1	1.27203e-05
PWY-7399: methylphosphonate degradation II	0.373067	7.41329e-07	0.409639	1.27203e-05
PWY-6703: preQ0 biosynthesis	-0.353191	3.04911e-06	1	4.8903e-05
PWY-6607: guanosine nucleotides degradation I	0.351228	3.48834e-06	0.951807	5.38754e-05
PWY-6595: superpathway of guanosine nucleotides degradation (plants)	0.346503	4.80484e-06	0.951807	7.15578e-05
PWY-5484: glycolysis II (from fructose 6-phosphate)	0.341182	6.84901e-06	1	9.84841e-05
PWY-6628: superpathway of L-phenylalanine biosynthesis	0.339575	7.61327e-06	1	0.000105824
PANTOSYN-PWY: superpathway of coenzyme A biosynthesis I (bacteria)	-0.338559	8.13752e-06	1	0.000106042
PENTOSE-P-PWY: pentose phosphate pathway	0.338803	8.0085e-06	1	0.000106042
PWY-7953: UDP-N-acetylmuramoyl-pentapeptide biosynthesis III (meso-diaminopimelate containing)	-0.332537	1.20164e-05	1	0.000151843
PWY-8187: L-arginine degradation XIII (reductive Stickland reaction)	0.329724	1.43758e-05	1	0.000176315
RHAMCAT-PWY: L-rhamnose degradation I	-0.317156	3.13557e-05	1	0.000373581
LACTOSECAT-PWY: lactose and galactose degradation I	0.311896	4.30174e-05	1	0.000498285
SER-GLYSYN-PWY: superpathway of L-serine and glycine biosynthesis I	0.298644	9.29634e-05	1	0.00104772
PWY0-162: superpathway of pyrimidine ribonucleotides de novo biosynthesis	0.297901	9.69638e-05	1	0.00106405
PWY-I9: L-cysteine biosynthesis VI (from L-methionine)	0.289682	0.000153352	1	0.00163969
PYRIDNUCSYN-PWY: NAD de novo biosynthesis I (from aspartate)	-0.289083	0.000158473	1	0.00165209
GLYCOLYSIS: glycolysis I (from glucose 6-phosphate)	0.287066	0.000176922	1	0.00179943
PWY-1042: glycolysis IV	-0.283376	0.00021595	1	0.00214408
PWY-702: L-methionine biosynthesis II	0.278337	0.00028228	1	0.00273746
PWY-7013: (S)-propane-1,2-diol degradation	0.27431	0.000348385	0.987952	0.00330174
PWY0-781: aspartate superpathway	0.271912	0.000394292	0.963855	0.00357435
P4-PWY: superpathway of L-lysine, L-threonine and L-methionine biosynthesis I	0.272114	0.000390215	0.963855	0.00357435
PWY-5973: cis-vaccenate biosynthesis	-0.269812	0.00043901	1	0.00389505
PWY-6385: peptidoglycan biosynthesis III (mycobacteria)	-0.268578	0.000467447	1	0.00406095
PWY-7761: NAD salvage pathway II (PNC IV cycle)	-0.267717	0.000488291	1	0.00415545
PWY-7221: guanosine ribonucleotides de novo biosynthesis	-0.264127	0.000584744	1	0.00483021
PWY-7237: myo-, chiro- and scyllo-inositol degradation	-0.263922	0.000590745	1	0.00483021
PWY-5695: inosine 5'-phosphate degradation	-0.263095	0.000615563	1	0.00493634
PWY-6470: peptidoglycan biosynthesis V (&beta;-lactam resistance)	0.253833	0.000967164	1	0.00760957
PWY-7199: pyrimidine deoxyribonucleosides salvage	-0.248998	0.00121652	1	0.00939423
P41-PWY: pyruvate fermentation to acetate and (S)-lactate I	0.246684	0.00135555	1	0.0102776
PWY-1861: formaldehyde assimilation II (assimilatory RuMP Cycle)	0.245159	0.001455	0.975904	0.0106445
PWY-6807: xyloglucan degradation II (exoglucanase)	0.245292	0.00144611	0.295181	0.0106445
PWY-5667: CDP-diacylglycerol biosynthesis I	-0.241902	0.00169001	1	0.0120453
PWY0-1319: CDP-diacylglycerol biosynthesis II	-0.241718	0.00170425	1	0.0120453
PWY-6147: 6-hydroxymethyl-dihydropterin diphosphate biosynthesis I	-0.240151	0.00183024	1	0.0125116
PWY-8131: 5'-deoxyadenosine degradation II	0.240258	0.00182131	0.993976	0.0125116
PWY-6527: stachyose degradation	-0.237561	0.002057	1	0.013835
ASPASN-PWY: superpathway of L-aspartate and L-asparagine biosynthesis	-0.236458	0.00216112	1	0.0143046
RIBOSYN2-PWY: flavin biosynthesis I (bacteria and plants)	-0.233885	0.00242293	1	0.0157869
PWY-5154: L-arginine biosynthesis III (via N-acetyl-L-citrulline)	-0.232695	0.00255343	1	0.0163812
P185-PWY: formaldehyde assimilation III (dihydroxyacetone cycle)	0.232335	0.00259411	1	0.01639
PWY-1269: CMP-3-deoxy-D-manno-octulosonate biosynthesis	-0.231629	0.00267575	1	0.0166535
GLYCOLYSIS-E-D: superpathway of glycolysis and the Entner-Doudoroff pathway	0.231167	0.0027304	1	0.0167438
PWY-6700: queuosine biosynthesis I (de novo)	-0.230555	0.00280429	1	0.0169477
POLYAMSYN-PWY: superpathway of polyamine biosynthesis I	-0.22743	0.00321079	1	0.0188577
PWY-6124: inosine-5'-phosphate biosynthesis II	0.227653	0.00318008	1	0.0188577
PWY-6123: inosine-5'-phosphate biosynthesis I	0.225975	0.00341758	1	0.0197935
CALVIN-PWY: Calvin-Benson-Bassham cycle	-0.220318	0.0043406	1	0.0247949
POLYAMINSYN3-PWY: superpathway of polyamine biosynthesis II	-0.219726	0.00444909	0.975904	0.0250712
PWY-6609: adenine and adenosine salvage III	-0.216476	0.00508937	1	0.0282969
PWY-5100: pyruvate fermentation to acetate and lactate II	0.213212	0.0058143	1	0.0319021
TRNA-CHARGING-PWY: tRNA charging	-0.212516	0.00598028	1	0.0323867
PWY-7371: 1,4-dihydroxy-6-naphthoate biosynthesis II	-0.212078	0.00608686	0.614458	0.0325413
DTDPRHAMSYN-PWY: dTDP-&beta;-L-rhamnose biosynthesis	-0.210134	0.00658089	1	0.0347371
1CMET2-PWY: folate transformations III (E. coli)	-0.205998	0.00775246	1	0.0404097
PWY-7664: oleate biosynthesis IV (anaerobic)	0.2053	0.00796764	1	0.0410186
PWY-7663: gondoate biosynthesis (anaerobic)	-0.204554	0.00820322	1	0.0417164
ARG+POLYAMINE-SYN: superpathway of arginine and polyamine biosynthesis	-0.203947	0.00839936	1	0.0421992
PWY0-1241: ADP-L-glycero-&beta;-D-manno-heptose biosynthesis	-0.202259	0.00896736	0.987952	0.0437822
PWY-7992: superpathway of menaquinol-8 biosynthesis III	-0.20208	0.00902943	0.614458	0.0437822
FASYN-ELONG-PWY: fatty acid elongation -- saturated	0.202298	0.00895378	1	0.0437822
PWY-5097: L-lysine biosynthesis VI	-0.200609	0.00955475	1	0.0452765
PWY0-862: (5Z)-dodecenoate biosynthesis I	0.200804	0.00948382	1	0.0452765
PWY-6282: palmitoleate biosynthesis I (from (5Z)-dodec-5-enoate)	0.200179	0.00971362	1	0.0455121
